# Supplementary material for: A Comparison of the Epidemiology, Clinical Features, and Treatment of Acute Osteomyelitis in Hospitalized Children in Latvia and Norway
Source: Medicina (Kaunas). 2021 Jan 4;57(1):36. doi: 10.3390/medicina57010036 (PMC7824191; doi:10.3390/medicina57010036)
Supplement: Supplementary file 1 [file medicina-57-00036-s001.zip]

Archive with 2 entries (1 files):
- supplementary materials/
- supplementary materials/Supplementary_file_1.xlsx
