# Supplementary material for: A Comparison of the Epidemiology, Clinical Features, and Treatment of Acute Osteomyelitis in Hospitalized Children in Latvia and Norway
Source: Medicina (Kaunas). 2021 Jan 4;57(1):36. doi: 10.3390/medicina57010036 (PMC7824191; doi:10.3390/medicina57010036)
Supplement: Supplementary file 1 [file medicina-57-00036-s001.zip › supplementary materials/Supplementary_file_1.xlsx]

## Sheet: Ark1
ID	Age	Gender	Day of illness at admission	Main Diagnosis	Complications	Comorbidities	Referral	Femur	Tibia	Pelvis	Calcaneus	Fibula	Radius	Clavicle	Metatarsals, caprals, ulna, metacarpals, spine	Mandible, sternum, ribs, skull, maxilla, scapula, patella, talus	Knee	Hip	Foot joints	Elbow joints	Shoulder joint	Body temperature	Tachycardia	Tachypnoea	Fatigue, drowsiness	Child appears ill to parents or health care professional	Refusal of food	Irritability	Vomiting	Grunting, moaning	Poor weight gain	Swelling	Hyperemia, redness	Pain	Limited range of motion	Increased WBCC	CRP	IL-6	ESR	Repeated CRP (number of times)	Repeated FBC (number of times)	X-ray amb.	X-ray 1st day of illness	Repeated X-ray	US	MRI	CT scan	Scintigraphy	Confirmatory method of dg
1	8	1	7	M86,0	Abscess, fistula formation to joint	Allergies, Atopic dermatitis	2	0	0	0	1	0	0	0	0	0	0	0	1	0	0	39.1	2	1	1	1	1	2	2	2	2	1	1	1	2	1	88	N	N	7	7	2	1	0	1	1	2	2	MRI
2	9	1	5	M86,0	0	Eneruresis nocturna	2	0	0	0	0	0	0	0	0	0	1	0	0	0	0	38.6	2	1	2	2	2	2	2	2	2	1	2	1	1	2	65	N	58	4	4	2	1	1	1	1	1	2	MRI
3	3	1	2	M86,0	0	Recivitating otitis media	2	0	1	0	0	0	0	0	0	0	0	0	0	0	0	38.2	2	2	1	1	1	2	2	2	2	2	2	1	2	2	65	N	N	3	3	2	2	0	2	1	2	2	MRI
4	12	1	14	M86,0	0	0	1	0	0	0	0	1	0	0	0	0	0	0	0	0	0	37.7	2	2	1	1	1	2	2	2	2	1	1	1	1	2	13	N	34	3	3	2	2	0	1	1	2	2	MRI
5	8	2	3	M86,0	0	0	1	1	0	0	0	1	0	0	0	0	0	0	0	0	0	39.8	2	2	1	1	1	2	2	2	2	2	2	1	1	2	165	N	N	2	2	2	1	0	1	1	2	2	MRI
6	10	1	5	M86,0	0	Allergies, Atopic dermatitis, asthma	2	0	1	0	0	0	0	0	0	0	0	0	0	0	0	37.6	2	2	1	1	1	2	2	2	2	2	2	1	1	2	64	N	62	2	2	2	2	0	2	1	2	2	MRI
7	7	1	2	M86,0	0	0	2	0	1	0	0	0	0	0	0	0	0	0	0	0	0	37.8	1	1	1	1	1	2	1	2	2	2	2	1	2	2	98	N	N	3	3	2	1	0	1	1	2	2	MRI
8	10	1	6	M86,0	Abscess in soft tissue and intraossus, affeced growth plate	0	2	0	0	0	0	1	0	0	0	0	0	0	0	0	0	38.6	2	2	1	1	2	2	2	2	2	2	2	1	2	2	35	N	22	9	9	2	2	0	1	1	2	2	MRI
9	3	1	2	M86,0	0	Allergies	2	0	1	0	0	0	0	0	0	0	0	0	0	0	0	39.2	2	2	2	1	2	2	2	2	2	1	2	1	2	2	33	N	42	2	2	2	1	0	1	1	2	2	MRI
10	7	2	4	M86,0	0	0	2	0	1	0	1	0	0	0	0	1	0	0	0	0	0	38.4	1	1	1	1	2	2	2	2	2	2	2	1	2	1	230	N	N	6	6	2	2	0	2	1	1	1	Scintigraphy
11	7	1	5	M86,0	Failure AB treatment	Acrodermatitis chronica atropicans	2	0	1	0	0	1	0	0	0	1	0	0	0	0	0	40.1	2	1	1	2	2	2	2	2	2	2	2	1	2	2	66	N	22	7	7	2	2	0	2	1	2	2	MRI
12	4	1	4	M86,1	0	0	1	0	0	1	0	0	0	0	0	0	0	0	0	0	0	36.5	2	1	1	1	2	2	2	2	2	1	1	1	1	2	49	N	20	1	1	2	1	1	1	1	2	2	MRI
13	1	1	3	M86,2 M86,3	Abscess	0	2	0	1	0	0	0	0	0	0	0	0	0	0	0	0	36.9	2	2	2	1	2	1	2	2	2	2	2	1	1	2	4	N	N	7	7	2	1	0	2	1	1	2	MRI
14	16	2	14	M86,3	Chronicity	0	2	0	0	0	0	0	0	0	1	0	0	0	0	0	0	36.6	2	2	1	2	2	2	2	2	1	2	2	1	1	2	N	N	N	4	4	1	2	0	1	1	1	2	Aspiration Biopsy
15	9	2	56	M86,3	Chronicity	0	2	0	0	1	0	0	0	0	0	0	0	0	1	0	0	37.4	2	2	1	1	2	2	2	2	2	2	2	1	1	2	N	N	20	3	3	1	1	0	1	1	2	2	MRI
16	12	2	112	M86,3	Chronicity	0	2	0	0	0	1	0	0	0	0	0	0	0	0	0	0	36.5	2	2	1	1	1	1	2	2	1	2	2	1	2	2	2	N	10	3	3	2	2	0	1	1	2	2	MRI
17	8	1	14	M86,3	Chronicity	0	2	0	1	1	0	0	0	0	0	1	0	0	0	0	0	38	2	1	1	1	1	2	2	1	2	2	2	1	2	1	96	N	N	3	3	2	2	1	2	1	2	2	MRI
18	12	1	7	M86,8	0	0	2	0	1	0	0	0	0	0	0	0	0	0	0	0	0	38.2	2	1	1	2	1	1	2	2	2	1	1	1	2	2	80	N	28	4	4	2	2	0	1	1	2	2	MRI
19	1	1	9	M86,8	0	0	3	0	0	0	1	0	0	0	0	0	0	0	0	0	0	36	2	2	2	2	2	2	2	2	2	2	1	1	2	2	12	N	25	3	3	1	2	0	2	1	2	1	Scintigraphy
20	1	1	2	M86,8	0	0	3	0	0	1	0	0	0	0	0	0	0	0	0	0	0	39.1	2	2	1	1	1	1	2	2	2	2	2	2	1	2	58	N	15	5	5	2	2	0	2	1	2	2	MRI
21	1	1	7	M86,8	Abscess	0	2	0	0	0	0	0	0	0	0	0	0	0	0	0	0	36.2	2	2	2	2	2	1	2	2	2	2	2	1	2	2	1	N	N	6	6	2	2	0	1	1	2	2	MRI
22	2	1	7	M86,8	0	0	2	1	0	0	0	0	0	0	0	0	0	0	0	0	0	36.7	2	2	1	1	2	1	2	2	2	2	2	1	1	2	83	N	N	4	4	2	1	0	1	1	2	2	MRI
23	3	1	2	M86,8	0	Asthma	2	0	1	0	0	0	0	0	0	0	0	0	0	0	0	38.5	2	2	2	1	2	1	2	2	2	2	2	1	1	1	46	N	30	4	4	2	1	0	1	1	2	2	MRI
24	11	2	1	M86,9	0	Generelized epilepsy, physical and mental retardation	1	0	0	0	0	0	0	0	0	0	1	0	0	0	0	37.5	2	1	2	2	2	2	2	2	2	1	2	1	1	2	65	N	19	3	3	2	2	0	1	1	2	2	MRI
25	2	2	21	M86,9	0	0	2	0	0	1	0	0	0	0	0	0	0	0	0	0	0	36.2	2	2	2	2	2	1	2	2	2	2	2	1	1	2	26	N	34	4	4	2	2	0	1	1	2	2	MRI
26	9	2	5	M86,9	Resividating, chronicity	0	2	0	1	0	0	0	0	0	0	0	0	0	0	0	0	36.9	2	2	2	2	2	2	2	2	2	2	2	1	2	2	2	N	39	4	4	2	2	0	2	1	2	2	MRI
27	2	2	2	M86,9	0	0	1	0	0	0	0	0	0	0	0	1	0	0	0	0	0	36.6	2	1	2	2	2	2	2	2	2	1	2	1	2	2	7.5	N	40	11	11	2	2	0	1	1	1	2	MRI
28	0.083	1	1	M86,9	0	0	2	0	0	0	0	0	0	0	1	0	0	0	0	0	0	39.2	2	1	1	1	1	1	2	2	2	1	1	1	2	2	115	N	N	5	5	2	2	0	2	1	2	2	MRI
29	2	2	7	M86,9	Abscess	0	2	0	0	0	1	0	0	0	0	0	0	0	0	0	0	36.4	2	2	2	2	2	2	2	2	2	1	2	1	2	1	1	N	36	5	5	1	1	0	2	1	2	2	MRI
																																											4	11	3	18	29	5	2
ANTIBIOTICS given 26 patients
	Benzylpenicillin	Cloxacillin	Clindamycin	Doxycyclin	Ampicillin	Cefotaxime	Dicloxacillin	Tobramycin	Cefalexin	Gentamycin	I.V treatment	ambulatory treatment in days	Duration hospitalization	Monotherapy initially	Combination therapy	Change of therapy
1	1	1	1	2	2	2	2	2	2	2	1	28	14	2	1	1
2	2	2	2	1	2	2	2	2	2	2	2	11	10	1	2	2
3	2	1	1	2	1	2	2	2	2	2	1		999	2	1	1
4	2	1	1	2	2	2	2	2	2	2	1	28	14	1	2	1
5	2	1	1	2	2	1	2	2	2	2	1	28	14	1	2	1
6	2	1	1	2	2	2	2	2	2	2	1	21	10	1	2	1
7	2	1	2	2	2	2	1	2	2	2	1	28	7	1	2	1
8	2	1	1	2	2	1	1	2	2	2	1	21	14	1	1	1
9	2	1	1	2	2	2	2	2	2	2	1	28	14	1	2	1
10	2	2	1	2	1	1	2	1	2	2	1	14	14	2	1	1
11	2	1	1	2	2	2	2	2	2	2	1	21	7	1	2	1
12	2	2	1	2	2	2	2	2	2	2	1	31	5	1	2	2
13	2	1	2	2	2	2	2	2	1	2	1	16	?	1	2	1
14	2	2	2	2	2	2	1	2	2	2	1		7	1	2	2
15	2	1	2	2	2	2	1	2	2	2	2	21	7	1	2	1
16	2	1	2	2	1	2	2	2	1	2	1	14	10	2	1	1
17	2	1	1	2	2	2	2	2	2	2	1	21	24	1	2	1
18	2	1	2	2	2	2	2	2	2	2	1	13	13	1	2	2
19	2	1	2	2	2	2	2	2	1	2	1	28	14	1	2	1
20	1	1	1	2	2	2	2	2	2	2	1	20	10	2	1	1
21	2	1	2	2	2	2	2	2	2	2	1	23	9	1	2	2
22	2	1	1	2	2	2	2	2	2	2	1	21	15	1	2	1
23	2	1	1	2	2	2	2	2	2	2	1	21	21	2	1	1
24	2	1	1	2	2	2	2	2	2	2	1	21	86	1	2	1
25	2	1	2	2	1	2	2	2	1	1	1	21	8	2	1	1
26	2	1	1	2	2	2	2	2	2	2	1	34	7	1	2	1
PER ORAL ANTIBIOTICS
	ClindamycinPO	DoxycyclinPO	DicloxacillinPO	CefalexinPO	Ekvacillin(Cloxacillin)PO								Cloxacillin	0.846
1	1	2	2	2	2								Clindamycin	0.615
2	2	1	2	2	2								Ampicillin	0.154
3	1	2	2	2	2								Cefalexin	0.154
4	1	2	2	2	2								Dicloxacillin	0.154
5	1	2	2	2	2								Cefotaxime	0.115
6	2	2	1	2	2								Benzylpenicillin	0.077
7	2	2	1	2	2								Doxycycline	0.038
8	1	2	1	2	2								Tobramycin	0.038
9	1	2	2	2	2								Gentamycin	0.038
10	1	2	2	2	2
11	1	2	2	2	2
12	2	2	2	1	2
13	2	2	2	2	2
14	2	2	1	2	2
15	2	2	2	1	2
16	1	2	2	2	2
17	2	2	2	1	2
18	1	2	2	2	2
19	2	2	2	2	1
20	1	2	2	2	2								Clindamycin	0.542
21	2	2	2	2	2								Dicloxacillin	0.167
22	1	2	2	2	2								Cefalexin	0.167
23	2	2	2	1	2								Cloxaillin	0.042
24	1	2	2	2	2								Doxycycline	0.042
[truncated: 17 more columns]
